# Supplementary material for: Pristine and Magnetic Kenaf Fiber Biochar for Cd2+ Adsorption from Aqueous Solution
Source: Int J Environ Res Public Health. 2021 Jul 27;18(15):7949. doi: 10.3390/ijerph18157949 (PMC8345446; doi:10.3390/ijerph18157949)
Supplement: Supplementary file 1 [file ijerph-18-07949-s001.zip]

Archive with 1 entries (1 files):
- ijerph-1266364-supplementary.pdf
